# Supplementary material for: Molecular dynamics provides new insights into the mechanism of calcium signal transduction and interdomain interactions in cardiac troponin
Source: FEBS Open Bio. 2021 Jun 9;11(7):1841–53. doi: 10.1002/2211-5463.13009 (PMC8255835; doi:10.1002/2211-5463.13009)
Supplement: Supplementary file 1 — Video S1. Ca2+ binding into TnC site II. Figure S1: Coordination of Ca2+ in Site II Figure S2: Ca2+ saturated state of troponin: N2‐OE12/N9‐OE12 interaction Figure S3: Straightening of TnI C‐terminal α‐helical extension Figure S4: The achieved coordination of Ca2+ after rebinding Figure S5: Escape route of the Ca2+ ion Figure S6: Extracting the TnI switch region from the TnC A/B hydrophobic pocket by using SMD [file FEB4-11-1841-s001.zip]

Archive with 2 entries (2 files):
- feb413009-sup-0001-FigS1-6.pdf
- feb413009-sup-0002-Movie.mpg
